# Supplementary material for: Completing a genomic characterisation of microscopic tumour samples with copy number
Source: BMC Bioinformatics. 2023 Nov 30;24:453. doi: 10.1186/s12859-023-05576-7 (PMC10688092; doi:10.1186/s12859-023-05576-7)
Supplement: Supplementary file 1 — Additional file 1. Table S1: Study cohort and per-patient results [file 12859_2023_5576_MOESM1_ESM.xlsx]

## Sheet: Table S1
Table S1: Study cohort and per-patient results. Small somatic mutation (SSM) accuracy was calculated using an approach adapted from MutLX, described in (1). Signal-to-noise (SNR) calculations are described in Figure 2D. Copy number alteration (CNA) accuracy was calculated as the percentage of the genome where PicoCNV and bulk ASCAT agreed exactly on both major and minor copy number states. No mat…
Patient ID	Tumour histology	DigiPico DNA input (pg)	DigiPico 384-well plates	SSM accuracy (%)		De-noising SNR improvement ratio		CNA accuracy (% genome)
				Sensitivity	Specificity	RDR	BAF
11152	High grade serous ovarian carcinoma	240	Single	54	93.6	7.02	3.68	82.2
11611	Ovarian carcinosarcoma	560	Triplicate	76.7	97.8	2.24	3.89	68.9
11615	High grade serous ovarian carcinoma	900	Triplicate	93.2	94.3	4.61	3.68	87.6
11619	High grade fallopian adenocarcinoma	400	Triplicate	80.9	94.4	5.54	4.62	96.1
11617	High grade serous fallopian tube carcinoma	1620	Triplicate	-	-	-	-	-
References
1. KaramiNejadRanjbar M, Sharifzadeh S, Wietek NC, Artibani M, El-Sahhar S, Sauka-Spengler T, et al. A highly accurate platform for clone-specific mutation discovery enables the study of active mutational processes. Elife. 2020 (9).

## Sheet: Table S2
Table S2: Systematic optimisation of PicoCNV pipeline. For each of the five settings, the values explored are listed. Every combination was considered, for a total of 240 pipeline implementations.
	Setting	Values (n)	Values
	LogR bin size	3	10kb, 100kb, 1Mb
	LogR count type	2	Reads, RLFs
	BAF count type	2	Reads, wells
	BAF aggregation	2	SNPs, phase groups
	TITAN segment length parameter	10	1015, 1016, 1017, 1018, 1019, 1020, 1021, 1022, 1023, 1024
